# Supplementary material for: Effects of Dihydrotanshinone I on Proliferation and Invasiveness of Paclitaxel-Resistant Anaplastic Thyroid Cancer Cells
Source: Int J Mol Sci. 2021 Jul 28;22(15):8083. doi: 10.3390/ijms22158083 (PMC8347033; doi:10.3390/ijms22158083)
Supplement: Supplementary file 1 [file ijms-22-08083-s001.zip]

Archive with 1 entries (1 files):
- ijms-1312349-supplementary.pdf
